# Supplementary material for: Characterization of Potent ABCG2 Inhibitor Derived from Chromone: From the Mechanism of Inhibition to Human Extracellular Vesicles for Drug Delivery
Source: Pharmaceutics. 2023 Apr 17;15(4):1259. doi: 10.3390/pharmaceutics15041259 (PMC10144134; doi:10.3390/pharmaceutics15041259)
Supplement: Supplementary file 1 [file pharmaceutics-15-01259-s001.zip]

Archive with 1 entries (1 files):
- pharmaceutics-2208962-supplementary.pdf
